# Supplementary material for: Cost-effectiveness of oil and milk fortification by scale for reducing Vitamin A and Vitamin D deficiency in India
Source: PLoS One. 2025 Sep 8;20(9):e0331790. doi: 10.1371/journal.pone.0331790 (PMC12416695; doi:10.1371/journal.pone.0331790)
Supplement: S1 File — (ZIP) [file pone.0331790.s001.zip]

Archive with 1 entries (1 files):
- Data and assumptions.xlsx
