# Supplementary material for: Cost-effectiveness of oil and milk fortification by scale for reducing Vitamin A and Vitamin D deficiency in India
Source: PLoS One. 2025 Sep 8;20(9):e0331790. doi: 10.1371/journal.pone.0331790 (PMC12416695; doi:10.1371/journal.pone.0331790)
Supplement: S1 File — (ZIP) [file pone.0331790.s001.zip › Data and assumptions.xlsx]

## Sheet: parameter values
			Target Group	Disability weight	Average	Duration in years (days)
					age at
					onset
		Vitamin A
		Measles	Children < 5 years	0.051	/	.03(10 days)
		Night blindness	Children < 5 years	0.031	/	1
		Corneal Scarring	Children < 5 years	0.184	1	71.5
		Bitot’s Spot	Pregnant Women	0.031	/	1
		Bitot’s Spot	Women 15-49 years	0.031	/	1
		Vitamin-D
		Rickets	Children < 5 years	0.023	/	.25(90 days)
		Osteomalacia	Pregnant women	0.023	/	.25(90 days)
		Osteomalacia	Women 15-49 years	0.023	/	.25(90 days)
					Age At death	Life expectancy
		Mortality	Children < 5 years		1	71.5

## Sheet: Population and incidence
			Indicator	Value
			Children under five (in 1000s)	109965
			Pregnant Women (in 1000s)	26920
			Women (15-49 years) in 1000s	372517
			Live births (in 1000s)	23959
			Elderly (60+) ( in 1000s)	153609
			Child mortality per 1000 live births	6.9
			Measles among children incidence per MN	193.5
			Night blindness attributable to Vitamin A	0.001
			Corneal Scarring attributable to Vitamin A	0.00022
			Bitot’s Spot among pregnant women attributable to Vitamin A	0.001
			Bitot’s Spot among women 15-49 years attributable to Vitamin A	0.001
			Vitamin D deficiency among children under 5	0.14
			Osteomalacia among pregnant women	0.4
			Osteomalacia among women 15-49 years	0.4
			Fall prevalance among elderly	0.31

## Sheet: cost
			Items	Cost and quantity
			Recommended dose in IU for children under 5 years	200000
			In Millilitre (first dose is 1 ml)	2 ml
			Total 9 doses recommended for under 5 years (in ml)	17
			Cost 100 ml Vitamin A bottle (include transportation cost from warehouse to PHC) in ₹	110
			Exchange rate (.012$/rupee)	82.84/$
			Cost 100 ml Vitamin A bottle (include transportation cost from warehouse to the PHC) in $	1.32
			Total requirement for pregnant women in IU (25000 IU week for 12 weeks)	300000
			In Millilitre	3
			Cost of providing 3ml per PW in $	0.0396
			Cost of providing 3ml per PW in ₹	3.28

## Sheet: Symbols
		S.No	Symbols used in equations
		1	YLD- years lived with disability;
		2	YLL- years of life lost;
		3	Tj- total number of people in target group j/ Live births;
		4	Mj- the mortality rate associated with the deficiency in target group j;
		5	r- discount rate for future life years;
		6	Lj- average remaining life expectancy for target group j;
		7	Iij- incidence rate of functional outcome i in target group j;
		8	Dij- disability weight for functional outcome i in target group j
		9	dij- duration of functional outcome i in target group j.
